# Supplementary material for: The explicit judgment of long durations of several minutes in everyday life: Conscious retrospective memory judgment and the role of affects?
Source: PLoS One. 2018 Apr 3;13(4):e0195397. doi: 10.1371/journal.pone.0195397 (PMC5882167; doi:10.1371/journal.pone.0195397)
Supplement: S1 Fig — (XLSX) [file pone.0195397.s001.xlsx]

## Sheet: S1 Fig 1
S1 Fig. Fig 1. Mean estimated duration
Condition	Interval duration	Mean	Standard Error	Confident interval (95%)
				Lower Bound	Higher Bound
2/8 min condition	2 min	159961	22693.3	114518	205404
	3 min	241522	34981.5	171473	311571
	4 min	354178	34109.3	285875	422481
	5 min	398000	42599.7	312696	483304
	6 min	458678	47326.2	363909	553447
	7 min	619100	33986.8	551043	687157
	8 min	624161	49807.9	524422	723900
8/32 mn condition	8 min	732276	23081.3	686056	778495
	12 min	988759	35579.5	917512	1.06001e+06
	16 min	1.20316e+06	34692.4	1.13369e+06	1.27263e+06
	20 min	1.29044e+06	43327.9	1.20367e+06	1.3772e+06
	24 min	1.50917e+06	48135.3	1.41278e+06	1.60556e+06
	28 min	1.57134e+06	34567.8	1.50212e+06	1.64057e+06
	32 min	1.60758e+06	50659.4	1.50614e+06	1.70902e+06

## Sheet: S1 Fig 2
S1 Fig. Fig 2. Standardized error of estimated duration
Condition	Interval duration	Mean	Standard Error	Confident interval (95%)
				Lower Bound	Higher Bound
2/8 min condition	2 min	0.333	0.075	0.183	0.483
	3 min	0.342	0.08	0.182	0.501
	4 min	0.476	0.056	0.363	0.589
	5 min	0.345	0.057	0.23	0.46
	6 min	0.274	0.053	0.167	0.381
	7 min	0.474	0.043	0.388	0.56
	8 min	0.304	0.051	0.202	0.406
8/32 mn condition	8 min	0.526	0.076	0.373	0.678
	12 min	0.373	0.081	0.211	0.535
	16 min	0.253	0.057	0.138	0.368
	20 min	0.075	0.058	-0.041	0.192
	24 min	0.054	0.054	-0.055	0.163
	28 min	-0.065	0.044	-0.152	0.023
	32 min	-0.163	0.052	-0.267	-0.059

## Sheet: S3 Fig
S1 Fig. Fig 3. Standard deviation of time estimates
Condition	Interval duration	Mean	Standard Error	Confident interval (95 %)
				Lower Bound	Higher Bound
2/8 min	2 min	45972.5	16778.2	12374.6	79570.3
	3 min	76443.6	26383.6	23611.3	129276
	4 min	94811.9	23068.8	48617.4	141006
	5 min	153669	39951.8	73666.5	233671
	6 min	150483	35390.4	79614.7	221351
	7 min	194218	30399.5	133344	255092
	8 min	187291	94879	-2701.41	377282
8/32 mn	8 min	210043	17065.1	175871	244215
	12 min	297955	26834.7	244220	351691
	16 min	282168	23463.2	235184	329152
	20 min	393328	40634.8	311958	474697
	24 min	404795	35995.4	332715	476874
	28 min	358838	30919.2	296923	420752
	32 min	519713	96501	326473	712953
